# Supplementary material for: Tumor-Intrinsic Nuclear β-Catenin Associates with an Immune Ignorance Phenotype and a Poorer Prognosis in Head and Neck Squamous Cell Carcinomas
Source: Int J Mol Sci. 2022 Sep 30;23(19):11559. doi: 10.3390/ijms231911559 (PMC9569731; doi:10.3390/ijms231911559)
Supplement: Supplementary file 1 [file ijms-23-11559-s001.zip]

Archive with 1 entries (1 files):
- ijms-1914848-supplementary.pdf
